# Supplementary material for: Hydration of Simple Model Peptides in Aqueous Osmolyte Solutions
Source: Int J Mol Sci. 2021 Aug 28;22(17):9350. doi: 10.3390/ijms22179350 (PMC8431001; doi:10.3390/ijms22179350)
Supplement: Supplementary file 1 [file ijms-22-09350-s001.zip]

Archive with 1 entries (1 files):
- ijms-1313821-supplementary.pdf
